# Supplementary material for: Analyzing Key Predictors of Postoperative Delirium Following Coronary Artery Bypass Grafting and Aortic Valve Replacement: A Machine Learning Perspective
Source: Medicina (Kaunas). 2025 May 13;61(5):883. doi: 10.3390/medicina61050883 (PMC12113078; doi:10.3390/medicina61050883)
Supplement: Supplementary file 1 [file medicina-61-00883-s001.zip]

Archive with 1 entries (1 files):
- medicina-3598707-supplementary.pdf
